# Supplementary material for: SEANN: A domain-informed neural network for epidemiological insights
Source: PLoS One. 2025 Dec 16;20(12):e0338400. doi: 10.1371/journal.pone.0338400 (PMC12707678; doi:10.1371/journal.pone.0338400)
Supplement: S1 Text — (TEX) [file pone.0338400.s001.tex]

% ======================================================================
% Annex: Simple Numeric Example for SRC Integration (Two Inputs)
% ======================================================================
\documentclass[11pt,a4paper]{article}

\usepackage[margin=1in]{geometry}
\usepackage{amsmath,amssymb,mathtools}
\usepackage{microtype}
\usepackage{graphicx}
\usepackage{booktabs}
\usepackage{url}
\usepackage{hyperref}

% TikZ for the schematic figure (black-and-white)
\usepackage{tikz}
\usetikzlibrary{arrows.meta,positioning}

% Better vectors/matrices optional (not strictly necessary)
\usepackage{bm}

% Title metadata
\title{Annex: Simple Numeric Examples}
\author{%
  Jean\mbox{-}Baptiste Guimbaud \and Marc Plantevit \and L\'ea Ma\^itre \and R\'emy Cazabet
}

\begin{document}
\maketitle

\section*{Overview}
\label{S1}
This supplementary information presents simple numerical examples illustrating how the proposed meta-loss is calculated for an input with two variables, \(X = [x_1, x_2]\). Only \(x_1\) is associated with a literature-derived pooled effect size (PES)---expressed successively as a standardized regression coefficient (SRC), an odds ratio (OR), and a risk ratio (RR)---while \(x_2\) remains unconstrained.  

Integration with an SRC is the most straightforward case, but the same principle applies when incorporating OR or RR estimates.


\section*{SRC-based Meta-Loss}
For a predictor \(x_1\) with SRC \(v_1\) and a perturbation step \(h_1 \in \mathbb{R} \setminus \{0\}\), we consider an input matrix \(X\) with \(n\) observations, model predictions \(f_\theta(X)\), and predictions on the perturbed inputs \(f_\theta(X_{x_1 + h_1})\). As in the main manuscrut (Eq. 2), the SRC-based meta-loss is

\begin{equation*}
  \mathcal{L}_{\text{meta}}(x_1)
  \;=\;
  \frac{1}{n} \sum_{k=1}^{n}
  \bigl(
    f_\theta(X_{x_1 + h_1})_k
    \;-\;
    v_1 h_1
    \;-\;
    f_\theta(X)_k
  \bigr)^2
  \label{eq:src_meta_loss_annex}
\end{equation*}
Increasing \(x_1\) by \(h_1\) is expected to increase the prediction by \(v_1 h_1\); the loss penalizes deviations from this expected change across the \(n\) observations.

\subsection*{Numeric Example (Two Inputs; Only \(x_1\) Constrained)}
\paragraph{Setup.}
\begin{itemize}
  \item Literature-derived SRC for \(x_1\): \(v_1 = 2.0\).
  \item Perturbation step: \(h_1 = 1\).
  \item Dataset with \(n=3\) observations:
  \[
    X \;=\;
    \begin{bmatrix}
      x_{1} & x_{2} \\
      \hline
      1.0   & \phantom{-}0.0 \\
      0.5   & -1.0 \\
      2.0   & \phantom{-}1.5
    \end{bmatrix}
  \]
  \item Model predictions on \(X\):
  \[
    f_\theta(X)
    \;=\;
    \begin{bmatrix}
      3.0 \\[2pt] 2.0 \\[2pt] 5.0
    \end{bmatrix}
  \]
  \item Perturb \(x_1\) by \(+h_1\) (leave \(x_2\) unchanged):
  \[
    X_{x_1 + h_1}
    \;=\;
    \begin{bmatrix}
      2.0 & \phantom{-}0.0 \\
      1.5 & -1.0 \\
      3.0 & \phantom{-}1.5
    \end{bmatrix},
    \qquad
    f_\theta(X_{x_1 + h_1})
    \;=\;
    \begin{bmatrix}
      5.1 \\[2pt] 3.8 \\[2pt] 6.7
    \end{bmatrix}
  \]
\end{itemize}

\paragraph{Computation.}
The expected change is \(v_1 h_1 = 2.0 \times 1 = 2.0\). Define for each observation \(k=1,\dots,n\):
\[
  \delta_k
  \;=\;
  f_\theta(X_{x_1 + h_1})_k
  \;-\;
  v_1 h_1
  \;-\;
  f_\theta(X)_k.
\]
With the numbers above:
\[
  \begin{aligned}
    \delta_1 \,&=\, 5.1 - 2.0 - 3.0 \,=\, 0.1,\\
    \delta_2 \,&=\, 3.8 - 2.0 - 2.0 \,=\, -0.2,\\
    \delta_3 \,&=\, 6.7 - 2.0 - 5.0 \,=\, -0.3.
  \end{aligned}
\]
Hence,
\[
  \mathcal{L}_{\text{meta}}(x_1)
  \;=\;
  \frac{1}{3}\,\bigl(0.1^2 + (-0.2)^2 + (-0.3)^2\bigr)
  \;=\;
  \frac{0.01 + 0.04 + 0.09}{3}
  \;=\;
  \frac{0.14}{3}
  \;\approx\; 0.0467.
\]
A perfect alignment with the literature-derived SRC would yield \(\mathcal{L}_{\text{meta}}(x_1)=0\).

% \section*{Schematic (Black-and-White)}
% \begin{figure}[t]
%   \centering
%   \resizebox{\textwidth}{!}{%
%   \begin{tikzpicture}[
%     node distance=14mm,
%     >=Stealth,
%     every node/.style={font=\small},
%     box/.style={draw, rounded corners, inner sep=4pt, minimum width=36mm, align=center}
%   ]

%   % Nodes
%   \node[box] (x) {$X=[x_1,x_2]$\\(original inputs)};
%   \node[box, right=30mm of x] (xh) {$X_{x_1 + h_1}$\\(perturb $x_1$ by $+h_1$, $x_2$ unchanged)};

%   \node[box, below=18mm of x] (fx) {$f_\theta(X)$\\predictions};
%   \node[box, below=18mm of xh] (fxh) {$f_\theta(X_{x_1 + h_1})$\\predictions};

%   % Arrows (top flow)
%   \draw[->] (x) -- node[above, align=center] {only $x_1$ is perturbed} (xh);

%   % Arrows down to predictions
%   \draw[->] (x) -- (fx);
%   \draw[->] (xh) -- (fxh);

%   % Right-side formulas
%   \node[right=14mm of fxh, align=left] (delta) {For each $k$:\\[1mm]
%   $\delta_k \;=\; f_\theta(X_{x_1 + h_1})_k \;-\; v_1 h_1 \;-\; f_\theta(X)_k$\\[1mm]
%   $\mathcal{L}_{\text{meta}}(x_1) \;=\; \dfrac{1}{n}\sum_{k=1}^{n} \delta_k^2$};

%   % Annotation about constraint
%   \node[below=10mm of delta, align=left] (note) {Constraint applies only to $x_1$ (SRC $v_1$).\\
%   No constraint on $x_2$.};

%   % Optional numeric values (comment out to keep purely schematic)
%   \node[below=8mm of fx, align=left] (nums1) {$f_\theta(X)=\begin{bmatrix}3.0\\[1pt]2.0\\[1pt]5.0\end{bmatrix}$};
%   \node[below=8mm of fxh, align=left] (nums2) {$f_\theta(X_{x_1+h_1})=\begin{bmatrix}5.1\\[1pt]3.8\\[1pt]6.7\end{bmatrix}$};
%   \node[below=8mm of nums2, align=left] (nums3) {$v_1=2.0,\; h_1=1 \Rightarrow v_1 h_1=2.0$\\
%   $\delta=\begin{bmatrix}0.1\\[1pt]-0.2\\[1pt]-0.3\end{bmatrix},\quad
%   \mathcal{L}_{\text{meta}}=\frac{0.14}{3}\approx 0.0467$};

%   \end{tikzpicture}}
%   \caption{Two-input toy illustration. Only \(x_1\) is constrained by an SRC \(v_1\); \(x_2\) is unconstrained.
%   Increasing \(x_1\) by \(h_1\) yields a predicted change compared to the expected \(v_1 h_1\);
%   the mean squared deviation defines \(\mathcal{L}_{\text{meta}}(x_1)\).}
%   \label{fig:src-toy-two-inputs}
% \end{figure}

\section*{OR-based Meta-Loss}

For the OR case, we compare the unperturbed probability $p_\theta(\mathbf{X}_k)$ to a transformed
version of the perturbed probability $p_\theta(\mathbf{X}^{x_i-h_i}_k)$ that enforces consistency
with the literature odds ratio. As in the main manuscript (Eq. 3),
\[
\mathcal{L}_{\text{meta}}(\mathbf{X}, \theta, v_i, h_i)
= \frac{1}{n} \sum_{k=1}^{n}
\left(
\frac{ e^{v_i h_i}\, p_{\theta}(\mathbf{X}^{x_i-h_i}_k)}{e^{v_i h_i}\, p_{\theta}(\mathbf{X}^{x_i-h_i}_k) - p_{\theta}(\mathbf{X}^{x_i-h_i}_k) + 1}
\;-\;
p_{\theta}(\mathbf{X}_k)
\right)^2,
\]
where $v_i=\ln(\mathrm{OR}_i)$. In our implementation we set $h_i=\tfrac{1}{v_i}$, so that
$e^{v_i h_i}=e$, which improves numerical stability while preserving the intended multiplicative
change on the logit scale.

\subsection*{Numeric Example}
Let $\mathrm{OR}_i=1.5$, so $v_i=\ln(1.5)\approx 0.4055$ and
$h_i=\tfrac{1}{v_i}\approx 2.4663$, hence $e^{v_i h_i}=e\approx 2.7183$.
Assume the model produces the following probabilities:
\[
p_{\theta}(\mathbf{X}^{x_i-h_i})=
\begin{bmatrix}
0.30\\[2pt]0.55\\[2pt]0.80
\end{bmatrix},
\qquad
p_{\theta}(\mathbf{X})=
\begin{bmatrix}
0.40\\[2pt]0.65\\[2pt]0.85
\end{bmatrix}.
\]
Define the OR-consistency transform
\[
T(p)\;=\;\frac{e\,p}{e\,p - p + 1}.
\]
Then
\[
\begin{aligned}
T(0.30)&=\frac{2.7183\times 0.30}{2.7183\times 0.30 - 0.30 + 1}
=\frac{0.8155}{1.5155}\approx 0.5381,\\[4pt]
T(0.55)&=\frac{2.7183\times 0.55}{2.7183\times 0.55 - 0.55 + 1}
=\frac{1.4951}{1.9451}\approx 0.7686,\\[4pt]
T(0.80)&=\frac{2.7183\times 0.80}{2.7183\times 0.80 - 0.80 + 1}
=\frac{2.1746}{2.6746}\approx 0.9158.
\end{aligned}
\]
Residuals and the loss:
\[
\delta_1=0.5381-0.40=0.1381,\quad
\delta_2=0.7686-0.65=0.1186,\quad
\delta_3=0.9158-0.85=0.0658,
\]
\[
\mathcal{L}_{\text{meta}}
=\frac{1}{3}\left(0.1381^2+0.1186^2+0.0658^2\right)
\approx \frac{0.01907+0.01408+0.00433}{3}
\approx 0.01249.
\]

\paragraph{Interpretation.}
When $\mathrm{OR}_i>1$ and $h_i>0$, the transform $T(\cdot)$ pushes probabilities upward
(consistently with an increased odds), and the loss penalizes departures from this
expected multiplicative change. The structure mirrors the SRC case in the main text,
but with a logit-consistent multiplicative adjustment rather than an additive one.

\section*{RR-based Meta-Loss}

For the RR case, the meta-loss follows the same perturbation–consistency framework as SRC and OR, but applies the literature-derived $\mathrm{RR}_i$ multiplicatively in the model's prediction scale according to Eq. 4 from the manuscript:
\[
\mathcal{L}_{\text{meta}} (\mathbf{X}, \theta, v_i, h_i)
= \frac{1}{n} \sum_{k=1}^{n} \left( e^{-v_i h_i} f_{\theta}(\mathbf{X}^{x_i+h_i}_k) - f_{\theta}(\mathbf{X}_k) \right)^2,
\]
where $v_i = \log(\mathrm{RR}_i)$, $h_i$ is the perturbation magnitude, and $f_{\theta}(\cdot)$ denotes the model output. In our implementation we set $h_i=-\tfrac{1}{v_i}$, so that
$e^{-v_i h_i}=e$, which improves numerical stability.


\subsection*{Numeric Example}
Let $\mathrm{RR}_i=1.2$, so $v_i=\ln(1.2)\approx 0.1823$ and $h_i=-\tfrac{1}{v_i}\approx -5.486$.
Then $e^{-v_i h_i}=e\approx 2.7183$.

Assume the model outputs (on its prediction scale):
\[
f_{\theta}(\mathbf{X}^{x_i+h_i}) =
\begin{bmatrix}
0.25\\[2pt]0.30\\[2pt]0.35
\end{bmatrix},
\qquad
f_{\theta}(\mathbf{X}) =
\begin{bmatrix}
0.40\\[2pt]0.65\\[2pt]0.85
\end{bmatrix}.
\]
Apply the factor from Eq.~\ref{lpred3}:
\[
e^{-v_i h_i}\, f_{\theta}(\mathbf{X}^{x_i+h_i})
=
e \times
\begin{bmatrix}
0.25\\[2pt]0.30\\[2pt]0.35
\end{bmatrix}
=
\begin{bmatrix}
0.6796\\[2pt]0.8155\\[2pt]0.9514
\end{bmatrix}.
\]
Residuals and loss:
\[
\delta_1 = 0.6796 - 0.40 = 0.2796,\quad
\delta_2 = 0.8155 - 0.65 = 0.1655,\quad
\delta_3 = 0.9514 - 0.85 = 0.1014,
\]
\[
\mathcal{L}_{\text{meta}}
= \frac{1}{3}\left(0.2796^2 + 0.1655^2 + 0.1014^2\right)
\approx \frac{0.0782 + 0.0274 + 0.0103}{3}
\approx 0.0386.
\]


Conceptually, SRC, OR, and RR all follow the same structure:  
  \emph{perturb input} → \emph{compute expected change in the prediction according to literature effect} → \emph{penalise deviation}.

% \paragraph{Submission note.}
% If the journal requires figures to be uploaded separately, export Fig.~\ref{fig:src-toy-two-inputs} as an individual PDF (black-and-white) and submit it as a supplementary figure (e.g., Figure~S1). Keep this annex as a separate PDF titled accordingly (e.g., \emph{Annex~A: SRC Numeric Example}).

\end{document}
